# Supplementary material for: Characterization and expression analysis of UBC gene family provide insights into the potential roles in pigment biosynthesis in pepper fruit
Source: BMC Genomics. 2026 Jun 9;27:529. doi: 10.1186/s12864-026-12536-x (PMC13248304; doi:10.1186/s12864-026-12536-x)
Supplement: Supplementary file 3 — Supplementary Material 3. [file 12864_2026_12536_MOESM3_ESM.xlsx]

## Sheet: Sheet1
Table S1. Primer sequences used in this study
Name	Sequences
	Forward	Reverse
qCaUBC1	GGGTCCACCTGACAGTCCCTAC	CAAGGCAAATGCTACCATTGCTG
qCaUBC2	GGTGTGTGGAAAGTGAGGGTAGAG	ACGTCTAAGCAGACTGAACCTGAC
qCaUBC3	ATGGAAGCACCGCCAGATTG	GTGTTCCGGGAGGACCGAATATAG
qCaUBC4	CATCCAAACCTCCAAAGGTTGCTTC	AATAGTTAAGGCAGGGCTCCAC
qCaUBC5	CAGTCCACCGTATGATCACCACTTC	GACTGCCCTCATAAGATCAATCCTC
qCaUBC7	TGGACTGGAGCATATGACATAGCTG	TCACGCACCTTCCTGTTGTACTC
qCaUBC8	CAAGACTGGCATGGACAGCAAC	CCCATTTTACTTCAATGTCGCCATC
qCaUBC10	TGACGGAACCAAACCATGAGGATC	TCCACCATACATAGCCCTTCTCAC
qCaUBC11	CAAGATGGGTCAGTTAACCTGATG	ACTTTGGCGGTTTACTCGGATAATC
qCaUBC12	ATTACCCCAACAAGCCTCCAAC	GGATTGAAGTGAGTATAGCCGCAAC
qCaUBC15	GGAGGGGAGTGACGGAACAC	TGTGTCATGAATCTTCCGTTTGGAG
qCaUBC16	GGAGAATTCACAAGGAACTAAGGGAG	GCCCAATAATAGTTGCTTGCCAATG
qCaUBC17	ACAGATACTAGTTGGCATCCAAGAC	CCCGCTTCTTGTACTCAATAGCATC
qCaUBC18	AACTGTGAAGCAACGCCCTAAAAAT	GCCCAATAAACCAAGAGCCAAGAG
qCaUBC20	TCCAGCTCCAGCACATCCTCAC	CACAGGACGTTGCTTCACAGTTGAG
qCaUBC21	GCTTTCCTCCAAATTACCCGAACAG	TAGCAAGCTCATAGCCGTTTGGATC
qCaUBC22	GGCCCTCCTAATACTGTACACGAAG	GCTCATGTTAATCCTGGACTGGAAC
qCaUBC24	GCCTCAAAATTACGTGTCCATAGAG	AATATGAATGGAAATGCACCCTCAG
qCaUBC26	CCACTTAATTATGAAGCTGCCAATG	ACGTAGCCACCCCACATTG
qCaUBC27	AGACTCCAGAAGGAATATAGAGCAC	GTGTTCCTTCACTACCCTCCAAAAC
qCaUBC28	GGGATTTCAAGAGGTTGCAGCAG	ATCAGGACCAAATATCACAGCATTC
qCaUBC29	GGTGGACTTGGCTAGGGTTCAAAAG	ACCACCTTCATAAGGAGTACCAG
qCaUBC31	GAGTAGTCCAACGTGCTAGTGCAAC	CGGGTCTAAATCCTTCGCACCATTC
qCaUBC32	AGGAGGTGTTTTCAAACTGGAACTC	CGAGGCATATCCTTCCAAGCTTATC
qCaUBC33	CAGAAAGACCCCCCTGCTTC	CGGGCTGTCAGATGGACCCATTATG
qCaUBC34	CGCAATTTCAGATTACTGGAGGAAC	GCCAGTCCAAGAACGCATATAAATG
qCaUBC35	CCGGGAAATGGACCTCATGAAAC	CCGCCATGATATGGGCTTTCAGTAG
qCaUBC36	GGACATGTTTCACTGGCAAGCTAC	GTCCAAGCATATACTGCCATTGC
qCaUBC37	GATTGTGACCGAGGTTGCTGGTG	ACCATCATCATCGTCGTCTTCGTC
qCaUBC38	GCTATCACTTGCCGTCCCTCCTTC	ATCAGCCCCACTACTCTCTGCAC
qCaUBC39	CCGCCATCTCTTCCGCGATATG	AGACTTCCTCCACCAGCACATC
qCaUBC40	AGGAAACGCAACGTCTACTAAGTG	CCTTCATAAGGAGACTGTGTTGGAC
qCaUBC41	AAGCAACGATCATGGGTCCTTC	GTTTGGGTGGAAAACTTTTGTCCTG
qCaUBC42	CGTTCCTGGACTGGCACCATTATTG	GGGGCTTCTCTGGATAATCTTTGTC
qCaUBC43	GTTTGGGCCTACGACATGTTCTC	AAAGCCTTGCATGTCTAGCATACTC
qCaUBC44	TGCTCAAGTCGCTATGCCTTC	AGATATTCCAGAGTCACCACTCATC
qCaUBC45	AAGAAATTGAGGCCCAACGAC	CAGCTTTGACATCCATTTGGCATAC
qCaUBC46	GGCCCCAAAGAAAGCCCTTATG	ATACAGAGCCAGACAACTCATCAAC
qCaUBC47	CTCCTCAAGTGCGGTTCCTGAC	TGCCGGACTCCATGCGTTCTTC
qCaUBC48	ATGGGTGGGTAACTTTCAAGAC	CAGGGCTCGACTGTTCCTTC
qCaUBC50	TCGTCTTGCTGAGGAACGAAAATC	GGGATAGAACAATGCCACACCATC
qCaUBC51	GCAAATGGAAAGCCACCAGTTAAG	TCAGGGTGAATGGTGACTTCAAAG
qCaUBC52	CTGTTTCAAGTCAACGAAGGTCAAG	CAGGGATATAGCAGCTCCACTC
qCaUBC53	TGGCTGCTATTGTTTCAGGTGAGAG	CCTTGCTAGATTGGTTCGATTTGAC
qCaUBC54	GGTGGGAGGTGGCAGGTATC	ACCTTGACTAATTGCACGGGATAC
qCaUBC55	TGGGCCTCCGATTACTATTGCTG	AGCTCGTGCCAGTGACTCTTG
Cakas	GAAAGAATGATCGTGCTTG	GTTGGCCAAGGTTAGCATCT
CaAT3	AGAAGGGAAACTGCCATTTG	TCTTTCAGGTCTTCCCCATC
pAmt	TGGCAGAGTGATATGGAACC	GCGCACCATAAACCAGATAA
Ca4H	CTTGGTTAACGCTTGGTGGT	CCGAATGGAAGGAATCTGAA
CaPal	ATTCGCGCTGCAACTAAGAT	CACCGTGTAAGGCCTTGTTT
Ca4CL	GGACCGATTGAAGGAATTGA	GGACAACAGCAGCATCAGAA
CaHCT	ATGCAGGGATGAAGATGGAC	TAATCAACGGCCGGAATAAG
CaC3H	GCCATCTTCTGCACCATTTT	GGCCTGTAATGGAGTCCTCA
CaAcl	TTCCTTCAAGCACAACCAGA	GCGAGTAGCTGGCTTCATTC
CaFaT	TGATGGATTTGCGACTACCC	CCCAATCCTGCCTTCACTTT
CaAcs	TGGCTCAGCTGAATTTGTTG	TAACCCGTGAACGTGAAACA
CaBCAT	CAAGGAAGGAACAGCACCAT	TCGCCTTTGCTTTCTTCATC
CaBCKDH	CGGATGGCTGTTGAAGAAGT	CTCCTTTGCAGCTTCTACGC
CaCOMT	CCTGCGAATGGAAAAGTGAT	TCTTTGCCTCCTGGGTTATG
CaPSY	CTTGTGAGTAGTTGGGTTGGCA	GCTTCGGTTACTGATGTTGTTG
CaCRTZ	GGATAACGAAGTCATAGCGAAA	AAGATACCGCCAATAAAGTCAA
CaLCYB	CTGCTCGTTGTTCACTCCAAAG	CCGATGTTCCTCCAAGAAACTA
CaCCS	CTTTGAACAAGTCGATCGGCTTCG	CAGATCTAGTATTCACCGGACACTC
CaMYC	CAATGGAGCTATAAAGACTAGGAA	GGAAAAGAGAAAGAAACACACATG
CaCHS	GTGGAACCGTTATCCGACTAGCAA	GTATCACTTGGGCCACGGAAAGTA
CaCHI	CCTCCTGGTTCTACACCACC	CTTTGCGGCAGGTGAAACTC
CaF3H	GGCATGTGTGGATATGGACC	CCTCCGGTGCTGGATTCTG
CaF35H	GATGGGGTGGCCGGTGATTG	GCCACCACAACGCGCTCG
CaDFR	AATCGCTCCAGCTGGTCTCATCAT	CTAACACAGGGAAGAGGCTGGTTT
CaANS	CAAATGCCCACAACCAGAACTAGC	CGCACTTTGCAGTTACCCACTTTC
CaUFGT	GGATGGTGTCAAACAAGGC	GTTCAGTACAACACCATCTGC
CaANP	GCCAATATGGTGTAAATTCCC	GAGCACATCCACTTTGCTGTG
CaGST	CGGATCCCTCGAGCAGAAAAAACC	CGGATCCCCTTTGTTCATATATG
qPROB-	ACGATCACAACCAATCTTTTCCGTC	ATCCATACTAAAATCCCAGAGCCTC
qF3H	AACCAAGGCATGTGTGGATATGGAC	GGTGATGGTTCCAGGATCAGTGTG
qCPOX	GTAGCATTTGCAGGTACATGTCGTG	ATGGTGAGGATAATACCCAACCGAG
CaChlsyn	ATTGCTCCACAAGTCTTCTTCCAG	CTCTGGGGAAAAGGCACCTC
CaMgCH	CCTTCCGAGGAGATGCTGCTG	ATGATACGTCCAACATCGCCACTC
CaCAO	CGGGGTAGGGGTAGACCGAAG	TCAACCACACCCTTAGCCCTCTATC
qCaACTIN	ACTATGAATTGCCTGATGGACAAG	GGAGTTGTATGTGGTCTCATGGAT
