# Supplementary material for: Characterization and expression analysis of UBC gene family provide insights into the potential roles in pigment biosynthesis in pepper fruit
Source: BMC Genomics. 2026 Jun 9;27:529. doi: 10.1186/s12864-026-12536-x (PMC13248304; doi:10.1186/s12864-026-12536-x)
Supplement: Supplementary file 4 — Supplementary Material 4. [file 12864_2026_12536_MOESM4_ESM.xlsx]

## Sheet: Sheet1
Table S2. Characteristics of CaUBC genes in pepper
Gene name	Gene ID	Scaffold ID	Protein length /aa	MW (Da)	pI	Chromosomal localization
CaUBC1	CA01g01450	CA.PGAv.1.6.scaffold532.89	119	13522.6	7.8	chr01:2292179-2295280
CaUBC2	CA01g02370	CA.PGAv.1.6.scaffold532.2	183	20933.6	4.47	chr01:3537944-3538939
CaUBC3	Capana01g001496	CA.PGAv.1.6.scaffold158.21	138	15355.7	6.39	no
CaUBC4	CA01g17940	CA.PGAv.1.6.scaffold938.1	89	9979.54	9.52	chr01:147253392-147254764
CaUBC5	CA01g22360	CA.PGAv.1.6.scaffold293.17	311	36420.5	7.11	chr01:172407329-172408264
CaUBC6	CA01g34290	CA.PGAv.1.6.scaffold792.68	148	16480	7.71	chr03:211061672-211065136
CaUBC7	CA02g08540	CA.PGAv.1.6.scaffold685.8	197	22743	8.84	chr02:118295661-118298946
CaUBC8	CA02g16120	CA.PGAv.1.6.scaffold1164.32	925	102932	4.82	chr02:146248417-146253311
CaUBC9	CA02g21290	CA.PGAv.1.6.scaffold1274.33	148	16724.2	8.38	chr02:155630140-155631433
CaUBC10	CA02g23030	CA.PGAv.1.6.scaffold358.131	181	20632.8	8.54	chr02:158316694-158318177
CaUBC11	CA02g14580	CA.PGAv.1.6.scaffold370.33	160	18002.6	8.34	chr02:143050813-143054226
CaUBC12	CA02g28480	CA.PGAv.1.6.scaffold206.126	152	17355.6	5.37	chr02:167397668-167403743
CaUBC13	CA10g05890	CA.PGAv.1.6.scaffold108.19	148	16581.1	7.72	chr03:211061672-211065136
CaUBC14	CA00g80720	CA.PGAv.1.6.scaffold1711.15	152	17344.5	5.37	no
CaUBC15	CA03g36950	CA.PGAv.1.6.scaffold790.54	239	26876	8.71	chr03:257526615-257531546
CaUBC16	CA04g05530	CA.PGAv.1.6.scaffold354.46	148	16782.2	8.44	chr04:17557460-17561383
CaUBC17	CA04g06380	CA.PGAv.1.6.scaffold1126.21	183	21049.1	8.14	chr04:28454241-28456479
CaUBC18	T459-12198	CA.PGAv.1.6.scaffold948.4	167	18750.4	5.43	no
CaUBC19	CA04g18360	CA.PGAv.1.6.scaffold1030.32	160	18044.5	7.71	chr04:212818366-212827716
CaUBC20	CA04g21400	CA.PGAv.1.6.scaffold851.39	161	18373	7.71	chr04:218442401-218446519
CaUBC21	CA05g03390	CA.PGAv.1.6.scaffold786.19	136	15373.4	5.01	chr05:8552592-8558112
CaUBC22	Capana05g001097	CA.PGAv.1.6.scaffold829.2	164	18543.2	4.9	no
CaUBC23	CA05g18670	CA.PGAv.1.6.scaffold1013.10	170	18957.4	5.04	chr05:229549723-229554968
CaUBC24	CA06g03020	CA.PGAv.1.6.scaffold181.21	183	20969.8	5.34	chr06:10373988-10374365
CaUBC25	CA06g03040	CA.PGAv.1.6.scaffold181.22	119	13411.5	7.8	chr06:10390079-10393857
CaUBC26	CA06g02970	CA.PGAv.1.6.scaffold181.16	126	14732.6	4.76	chr06:10286170-10286550
CaUBC27	CA06g26870	CA.PGAv.1.6.scaffold1682.23	231	26134.4	8.27	chr06:234536700-234539919
CaUBC28	CA06g19160	CA.PGAv.1.6.scaffold628.34	152	17334.5	5.28	chr06:218741026-218747699
CaUBC29	CA06g21070	CA.PGAv.1.6.scaffold65.109	194	21317.2	5.04	chr06:224519114-224521195
CaUBC30	CA07g13020	CA.PGAv.1.6.scaffold1141.2	133	15133.9	5.35	chr07:202748267-202748668
CaUBC31	CA07g13540	CA.PGAv.1.6.scaffold248.3	383	42571.7	5.53	chr07:205863750-205866937
CaUBC32	CA10g01620	CA.PGAv.1.6.scaffold162.11	153	17189.8	6.74	chr10:3149051-3155363
CaUBC33	CA07g20880	CA.PGAv.1.6.scaffold623.67	148	16499	7.72	chr07:230257958-230259746
CaUBC34	CA00g07200	CA.PGAv.1.6.scaffold574.44	146	16590.8	6.2	no
CaUBC35	CA08g07380	CA.PGAv.1.6.scaffold78.95	183	20683.4	4.5	chr08:123724603-123727925
CaUBC36	CA10g05890	CA.PGAv.1.6.scaffold986.48	148	16566.1	7.72	chr10:51668270-51672447
CaUBC37	CA08g19400	CA.PGAv.1.6.scaffold588.88	1154	127561	4.52	chr08:144728396-144735197
CaUBC38	CA09g00710	CA.PGAv.1.6.scaffold397.37	658	73780.6	6.56	chr09:1597112-1597612
CaUBC39	CA00g19920	CA.PGAv.1.6.scaffold739.8	727	80334	5.82	no
CaUBC40	CA10g01620	CA.PGAv.1.6.scaffold1119.8	153	17189.8	6.74	chr10:3149051-3155363
CaUBC41	CA03g19120	CA.PGAv.1.6.scaffold562.2	148	16518.1	7.72	chr03:211061672-211065136
CaUBC42	CA10g17470	CA.PGAv.1.6.scaffold841.6	147	16629.9	6.2	chr10:223285551-223288234
CaUBC43	CA10g18550	CA.PGAv.1.6.scaffold128.107	262	28321.6	8.97	chr10:227052259-227054255
CaUBC44	CA11g10540	CA.PGAv.1.6.scaffold633.3	181	19993.7	5.19	chr11:133369830-133371261
CaUBC45	CA07g05230	CA.PGAv.1.6.scaffold892.1	589	66345.3	5.98	chr07:48064764-48065708
CaUBC46	CA11g15860	CA.PGAv.1.6.scaffold742.34	216	24571.6	4.47	chr11:246592329-246594363
CaUBC47	CA11g20370	CA.PGAv.1.6.scaffold309.86	157	17771.5	8.69	chr11:258278842-258280832
CaUBC48	CA00g89930	CA.PGAv.1.6.scaffold2065.1	92	10462	7.71	no
CaUBC49	CA12g11970	CA.PGAv.1.6.scaffold89.11	240	27502.8	8.83	chr12:136441023-136442754
CaUBC50	CA12g16590	CA.PGAv.1.6.scaffold1194.17	159	17985.3	6.96	chr12:216260209-216271443
CaUBC51	CA12g17420	CA.PGAv.1.6.scaffold1002.17	183	20866.9	7.05	chr12:218700750-218705284
CaUBC52	CA12g21120	CA.PGAv.1.6.scaffold484.74	163	18643.8	4.79	chr12:232939792-232943626
CaUBC53	CA12g21190	CA.PGAv.1.6.scaffold484.66	346	39505.3	9.7	chr12:232989761-232990947
CaUBC54	CA12g21280	CA.PGAv.1.6.scaffold484.58	314	35158	5.7	chr12:233146482-233149761
CaUBC55	CA00g10980	CA.PGAv.1.6.scaffold617.3	554	62606.2	5.55	no
CaUBC56	CA10g06580	CA.PGAv.1.6.scaffold265.11	336	37922.2	4.84	chr10:67979254-67979858
